# Supplementary material for: Prognostic Values of METTL3 and Its Roles in Tumor Immune Microenvironment in Pan-Cancer
Source: J Clin Med. 2022 Dec 25;12(1):155. doi: 10.3390/jcm12010155 (PMC9821157; doi:10.3390/jcm12010155)
Supplement: Supplementary file 1 [file jcm-12-00155-s001.zip]

Archive with 1 entries (1 files):
- jcm-2050015-supplementary.pdf
